# Supplementary material for: 3,3’-((3,4,5-trifluoropHenyl)methylene)bis(4-hydroxy-2H-chromen-2-one) inhibit lung cancer cell proliferation and migration
Source: PLoS One. 2024 May 22;19(5):e0303186. doi: 10.1371/journal.pone.0303186 (PMC11111047; doi:10.1371/journal.pone.0303186)
Supplement: S2 File — (XLSX) [file pone.0303186.s002.xlsx]

## Sheet: Fig 2
A
H1299
concentrution（μM）	0			10			20
cell viability	102.177	94.7447	103.078	71.3213	85.961	65.2402	54.8799	55.7808	58.2583
B
Lewis
concentrution（μM）	0			10			20
cell viability	94.0445	98.233	107.722	77.1597	61.1257	66.0995	57.5262	47.2513	48.1675
C
H9C2
concentrution（μM）	0			10			20
cell viability	99.4849	105.462	95.0536	104.978	101.298	99.9106	105.924	108.826	94.8276
D
Beas-2B
concentrution（μM）	0			10			20
cell viability	97.6247	96.1995	96.5558	95.8432	102.257	95.4869	97.2684	101.9	96.5558

## Sheet: Fig 3
B
H1299
concentration（μM）	0			10			20
cell number	151	173	164	98	96	106	67	75	77
C
Lewis
concentration（μM）	0			10			20
cell number	184	199	211	137	129	121	49	55	56

## Sheet: Fig 4
A
H1299-MMP2
concentration（μM）	0			10			20
relative expression	0.854456	1.16262	0.982926	0.338568	0.453929	0.368652	0.075155	0.077228	0.127918
H1299-MMP9
concentration（μM）	0			10			20
relative expression	1.13582	0.977987	0.886194	0.7255	0.724019	0.6237	0.166682	0.206299	0.196326
B
LLC-MMP2
concentration（μM）	0			10			20
relative expression	1.0374	1.25739	0.705212	0.734109	1.04668	1.64277	1.17963	0.984246	0.955532
LLC-MMP9
concentration（μM）	0			10			20
relative expression	1.12426	1.04167	0.909816	0.87763	1.00465	1.15477	0.834064	0.725701	0.74727
C
ELISA
concentration（μM）	0			10			20
H1299	420	539	785	220	314	198.5	72	85	90.3
Lewis	320	295	312	150	129	224	95	75	76
D
ELISA
concentration（μM）	0			10			20
H1299	35	48	49	29	30	32	15	20	19
Lewis	42	39	35	29	26	15	13	10	14

## Sheet: Fig 5
A
concentration（μM）	0			10			20
relative ration	21.0862	18.7991	18.6745	11.6734	11.3355	8.45629	0.183242	0.201889	0.13712
B
concentration（μM）	0			10			20
relative ration	67.0866	111.449	65.8824	44.7368	62.9981	49.8416	0.660748	1.36659	1.43169

## Sheet: Fig 6
B
tumor volume	Days		NC					C35(50mg/Kg)					C35(75mg/Kg)
	4		56.5151	48.7398	51.042	52.0754	43.3087	50.1805	40.7198	46.9743	61.8485	55.0669	46.8495	43.995	50.2444	54.529	57.2119
	6		85.9487	88.5076	93.302	92.9902	92.5393	93.1457	88.5309	82.3914	93.5185	93.302	95.8267	80.4587	94.5642	85.6279	91.9915
	8		140.324	140.089	141.574	137.304	141.213	115.579	114.124	105.086	107.969	108.227	101.446	98.8513	99.8607	99.2078	100.675
	10		255.04	236.396	234.821	231.387	225.9	201.388	205.71	194.352	191.878	207.467	185.886	185.096	172.138	174.753	182.977
	12		561.763	515.554	432.937	544.299	591.33	373.253	391.767	372.514	381.545	382.906	308.729	256.978	302.884	258.776	339.663
	14		828.108	774.804	906.891	871.123	881.508	574.929	593.15	593.89	586.491	542.673	519.292	493.184	499.912	408.688	551.978
	16		912.878	1062.78	1025.65	1083.64	870.758	669.699	677.211	905.815	732.967	909.211	669.401	629.819	663.638	575.541	712.287
	18		1025.39	1412.78	1393.37	1127.69	981.8	732.552	836.516	1002.65	841.527	1164.89	760.601	737.678	901.4	737.056	755.181
	20		1194.02	1656.35	1674.8	1289.51	1063.82	822.243	919.909	1232.33	972.853	1351.58	781.983	769.049	1142.86	877.241	834.476
C
tumor weight	NC					50 mg/Kg					75 mg/Kg
	1.25	1.74	1.76	1.35	1.12	0.86	0.97	1.29	1.02	1.42	0.82	0.81	1.2	0.92	0.88
D
body weight		NC					50 mg/Kg					75 mg/Kg
	Day 0	16.9	16.8	16.8	16.8	16.7	16.7	16.8	16.8	16.7	16.8	16.7	16.8	16.7	16.9	17.1
	Day 20	20.4	20.2	20.1	19.8	19.4	18.8	19.7	19.2	19.3	19.2	18.1	18.3	18.4	18.6	19.5
